# Supplementary material for: Pseudomonas syringae pv. actinidiae Effector HopAU1 Interacts with Calcium-Sensing Receptor to Activate Plant Immunity
Source: Int J Mol Sci. 2022 Jan 3;23(1):508. doi: 10.3390/ijms23010508 (PMC8745740; doi:10.3390/ijms23010508)
Supplement: Supplementary file 1 [file ijms-23-00508-s001.zip]

Archive with 1 entries (1 files):
- ijms-1501293-supplementary.pdf
